# Supplementary material for: HIV-Associated Insults Modulate ADAM10 and Its Regulator Sirtuin1 in an NMDA Receptor-Dependent Manner
Source: Cells. 2022 Sep 22;11(19):2962. doi: 10.3390/cells11192962 (PMC9564041; doi:10.3390/cells11192962)
Supplement: Supplementary file 1 [file cells-11-02962-s001.zip]

Archive with 1 entries (1 files):
- cells-1855709-supplementary.pdf
